# Supplementary material for: Modifying a multidisciplinary method to address challenging behavior in nursing home residents with dementia to involve family caregivers
Source: Front Dement. 2024 Sep 30;3:1444815. doi: 10.3389/frdem.2024.1444815 (PMC11471609; doi:10.3389/frdem.2024.1444815)
Supplement: Supplementary file 1 [file Data_Sheet_1.zip]

Archive with 1 entries (1 files):
- Supplementary material A.DOCX
